# Supplementary material for: Anthelmintic efficacy evaluation and mechanism of N-methylbenzo[d]oxazol-2-amine
Source: Sci Rep. 2023 Dec 21;13:22840. doi: 10.1038/s41598-023-50305-y (PMC10739888; doi:10.1038/s41598-023-50305-y)
Supplement: Supplementary file 1 — Supplementary Table S1. [file 41598_2023_50305_MOESM1_ESM.xlsx]

## Sheet: Up-regulated metabolites
No.	ID	Potential metabolites	m/z	Retention time (min)	Mass error (ppm)	Adduct	Level	Mode	FC	log2(FC)	p.ajusted	negativeLog10(pvalue)	METLIN
1	Positive 1023	4alpha-hydroxymethyl-5alpha-cholesta-8-en-3beta-ol	381.353	15.56	0	M+H-2H2O	Up	Positive	35.912	5.1664	0.0014585	2.8361	230
2	Positive 444	Isoleucyl-Methionine	307.106	0.84	0	M+2Na-H	Up	Positive	2.5164	1.3314	0.0064708	2.189	85819
3	Positive 150	MG(18:0/0:0/0:0)	341.305	13.52	0	M+H-H2O	Up	Positive	1.5435	0.62624	0.00010652	3.9726	43452

## Sheet: Down-regulated metabolites
No	ID	Potential metabolites	m/z	Retention time (min)	Mass error (ppm)	Adduct	Level	Mode	FC	log2(FC)	p.ajusted	negativeLog10(pvalue)	METLIN
1	Positive 1232	2-amino-14,16-dimethyloctadecan-3-ol	314.342	14.93	1	M+H	Down	Positive	59.8122	-5.9023	0.0026751	2.5727	53931
2	Positive 67	Phytosphingosine	318.3	1.33	0	M+H	Down	Positive	3.94322	-1.9794	0.0083208	2.0798	7066
3	Positive 20	Palmitamide	256.263	1.33	0	M+H	Down	Positive	3.92557	-1.9729	0.0027868	2.5549	991035
4	Positive 326	PC(18:0/22:4(7Z,10Z,13Z,16Z))	838.631	15.28	1	M+H	Down	Positive	3.63928	-1.8637	0.0017547	2.7558	59501
5	Positive 8	Benzoyl glucuronide (Benzoic acid)	281.066	0.91	0	M+H-H2O	Down	Positive	2.74198	-1.4552	0.0022911	2.6399	61647
6	Positive 128	PE(16:0/22:6(4Z,7Z,10Z,13Z,16Z,19Z))	763.517	19.74	2	M+	Down	Positive	1.84665	-0.88491	0.0083208	2.0798	40494
